# Supplementary material for: Immunogenicity of the BNT162b2 mRNA COVID-19 vaccine in older residents of a long-term care facility: relation with age, frailty and prior infection status
Source: Biogerontology. 2021 Dec 19;23(1):53–64. doi: 10.1007/s10522-021-09944-9 (PMC8684786; doi:10.1007/s10522-021-09944-9)
Supplement: Supplementary file 1 — Supplementary file1 (XLSX 27 kb) [file 10522_2021_9944_MOESM1_ESM.xlsx]

## Sheet: TwiceVaccinatedGroup
No	Group	FRAILTY202101	Age	YearOfBirth	Sex	IgG20210115	IgG20210209	IgG20210222
2	survivor	6	83	1938	f	29.18	195.7	181.34
4	survivor	6	81	1940	f	22.95	220.3	375.17
5	naive	3	85	1936	m	0.29	0.3	11.56
7	survivor	6	90	1931	f	10.86	162.57	177.15
8	survivor	6	80	1941	m	203.24	421.03	730.11
10	survivor	6	92	1929	f	405.86	1157.97	1007.32
11	survivor	4	83	1938	f	103.59	239.72	285.94
12	survivor	5	71	1950	f	214.93	613.86	682.03
14	survivor	5	87	1934	f	42.45	450	742.75
17	naive	7	91	1930	f	0.23	22.17	385.03
18	survivor	4	86	1935	m	89.4	524.14	571.32
20	survivor	6	90	1931	f	16.68	344.23	253.8
22	survivor	6	86	1935	f	29.51	390.33	1151.77
24	survivor	5	96	1925	f	29.53	179.03	185.32
25	survivor	7	93	1928	f	213.7	1319.08	599.03
26	naive	3	87	1934	m	0.18	19.48	691.07
27	survivor	5	86	1935	f	125.04	505.53	419.26
28	survivor	6	95	1926	f	51.72	576.66	661.72
29	naive	7	75	1946	f	0.42	5.8	120.39
30	survivor	8	100	1921	f	59.95	639.96	422.5
33	survivor	7	96	1925	m	762.85	1159.57	1989.15
35	naive	1	78	1943	m	0.56	0.58	65.16
36	survivor	7	76	1945	f	60.26	919.6	931.31
37	survivor	6	78	1943	m	303.23	891.61	692.47
41	naive	4	96	1925	f	0.17	2.77	128.98
42	survivor	6	86	1935	f	164.14	407.21	451.06
43	survivor	8	89	1932	f	51.46	400.41	381.56
44	survivor	3	91	1930	f	54.92	208.23	243.63
45	survivor	5	82	1939	f	334.34	948.9	1007.86
46	survivor	4	78	1943	f	761.12	866.86	702.19
47	naive	5	73	1948	f	0.33	3.73	112.61
49	naive	3	84	1937	f	0.13	69.79	434.74
50	naive	7	86	1935	m	0.31	0.58	32.9
52	survivor	6	88	1933	f	50.24	1010.9	727.44
56	survivor	3	94	1927	f	210.56	433.28	544.57
57	naive	5	92	1929	f	0.15	8.13	1597.56
58	survivor	7	86	1935	f	98.6	1061.97	1177.48
60	survivor	7	87	1934	f	42.01	525.13	747.46
64	survivor	6	68	1953	m	223.06	433.88	687.82
65	survivor	8	90	1931	f	56.72	152.38	214.01
66	naive	5	84	1937	f	0.2	0.24	35.25
68	survivor	3	62	1959	m	99.99	419.66	483.52
71	naive	2	81	1940	f	0.23	49.16	269.78
72	survivor	7	79	1942	f	244.98	1998.33	1293.36
73	survivor	7	98	1923	f	63.19	395.24	518.6
74	naive	6	78	1943	m	0.1	52.09	109.04
75	survivor	6	82	1939	m	71.17	283.22	484.73
76	survivor	7	91	1930	m	23.8	107.02	180.93
78	survivor	6	69	1952	f	26.09	127.67	133.25
81	survivor	6	96	1925	f	1030.52	1437.71	1561.59
82	naive	7	86	1935	m	0.29	0.36	23.36
83	survivor	6	85	1936	m	81.61	302.63	426.84
84	survivor	5	81	1940	f	209.07	977.76	227.57
85	survivor	7	93	1928	f	45.65	346.83	651.8
86	survivor	6	85	1936	m	45.93	245.02	555.72
87	survivor	6	85	1936	f	44.23	390.86	503.78
88	survivor	7	87	1934	f	16.45	185.98	293.8
91	survivor	5	82	1939	f	75.94	374.61	581.78
92	survivor	5	76	1945	f	23.1	147.96	172.85
94	survivor	7	75	1946	m	26.75	309.52	335.45
95	naive	6	90	1931	m	0.15	1.27	82.7
97	naive	1	83	1938	m	2.91	14.42	371.39
